# Supplementary material for: Impact of Clostridium botulinum genomic diversity on food safety
Source: Curr Opin Food Sci. 2016 Aug;10:52–9. doi: 10.1016/j.cofs.2016.09.006 (PMC5181784; doi:10.1016/j.cofs.2016.09.006)
Supplement: Supplementary file 3 [file mmc3.xlsx]

## Sheet: Sheet1
Supplementary Table 3. Genome sequences of Clostridium botulinum and C. sporogenes included in Figure 2
a) Accession number Genbank/EMBL/DDBJ
b) Group I, II as determined by Peck (2009)
c) Certain toxin subtypes were grouped and not subdivided for presentational purposes
Isolate name	Group a	Accession number b	Toxin type reported	Toxin type Fig 2 c
Clostridium botulinum ATCC17862	I	LGIK01	A	A1
Clostridium botulinum ATCC25763	I	LHUL01	A	A1
Clostridium botulinum 20386	I	LFRD01	A1	A1
Clostridium botulinum 20389	I	LFOO01	A1	A1
Clostridium botulinum 20412	I	LFOT01	A1	A1
Clostridium botulinum 20414	I	LFOU01	A1	A1
Clostridium botulinum 20424	I	LFOV01	A1	A1
Clostridium botulinum 20427	I	LFOW01	A1	A1
Clostridium botulinum 20503	I	LFOY01	A1	A1
Clostridium botulinum 20504	I	LFOZ01	A1	A1
Clostridium botulinum CFSAN002368	I	AQPU01	A1	A1
Clostridium botulinum ATCC19397	I	CP000726	A1	A1
Clostridium botulinum ATCC3502	I	AM412317	A1	A1
Clostridium botulinum Hall A	I	CP000727	A1	A1
Clostridium botulinum AM1295	I	LFPI01	A1	A1
Clostridium botulinum CDC_297	I	CP006907	A1	A1
Clostridium botulinum CFSAN002367	I	AQPT01	A1	A1
Clostridium botulinum CFSAN002369	I	AQPV01	A1	A1
Clostridium botulinum U21312	I	LFQF01	A1	A1
Clostridium botulinum 10148	I	LFOK01	A1(B)	A1(B)
Clostridium botulinum 20391	I	LFOP01	A1(B)	A1(B)
Clostridium botulinum 20396	I	LFOQ01	A1(B)	A1(B)
Clostridium botulinum 20397	I	LFOR01	A1(B)	A1(B)
Clostridium botulinum 20398	I	LFOS01	A1(B)	A1(B)
Clostridium botulinum CDC28012	I	JFGN01	A1(B)	A1(B)
Clostridium botulinum CDC28023	I	JFGM01	A1(B)	A1(B)
Clostridium botulinum CDC37457	I	JFGJ01	A1(B)	A1(B)
Clostridium botulinum CDC37461	I	JFGI01	A1(B)	A1(B)
Clostridium botulinum CDC48719	I	JFGH01	A1(B)	A1(B)
Clostridium botulinum CDC48761	I	JFGG01	A1(B)	A1(B)
Clostridium botulinum CDC52271	I	JFGF01	A1(B)	A1(B)
Clostridium botulinum NCTC2916	I	ABDO02	A1(B)	A1(B)
Clostridium botulinum Kyoto	I	CP001581	A2	A2
Clostridium botulinum Mauritius	I	LFPL01	A2	A2
Clostridium botulinum U21063	I	LFPN01	A2	A2
Clostridium botulinum U21067	I	LFPQ01	A2	A2
Clostridium botulinum U21068	I	LFPR01	A2	A2
Clostridium botulinum U21069	I	LFPS01	A2	A2
Clostridium botulinum U21070	I	LFPT01	A2	A2
Clostridium botulinum U21075	I	LFPU01	A2	A2
Clostridium botulinum U21077	I	LFQY01	A2	A2
Clostridium botulinum U21078	I	LFQZ01	A2	A2
Clostridium botulinum U21082	I	LFPW01	A2	A2
Clostridium botulinum U21084	I	LFPX01	A2	A2
Clostridium botulinum U21086	I	LFPY01	A2	A2
Clostridium botulinum U21088	I	LFPZ01	A2	A2
Clostridium botulinum U21089	I	LFQA01	A2	A2
Clostridium botulinum U21306	I	LFRC01	A2	A2
Clostridium botulinum U21307	I	LFQB01	A2	A2
Clostridium botulinum U21309	I	LFQC01	A2	A2
Clostridium botulinum U21310	I	LFQD01	A2	A2
Clostridium botulinum U21311	I	LFQE01	A2	A2
Clostridium botulinum U21729	I	LFQG01	A2	A2
Clostridium botulinum A2 117	I	AUYW01	A2	A2
Clostridium botulinum A2B7 92	I	AUZA01	A2b7	A2
Clostridium botulinum 111	I	AP014696	B	B
Clostridium botulinum ATCC17843	I	LGIH01	B	B
Clostridium botulinum ATCC7949	I	LAGE01	B	B
Clostridium botulinum ATCC7949-MF	I	LGIL01	B	B
Clostridium botulinum OSAKA05	I	BAUF01	B	B
Clostridium botulinum 20497	I	LFOX01	B1	B
Clostridium botulinum Okra	I	CP000939	B1	B
Clostridium botulinum 10159	I	LFOL01	B2	B
Clostridium botulinum 277-00	I	JXMY01	B2	B
Clostridium botulinum 450	I	JXSU01	B2	B
Clostridium botulinum Prevot594	I	CP006902	B2	B
Clostridium botulinum B2 267	I	AUYY01	B2	B
Clostridium botulinum B2 433	I	AUYZ01	B2	B
Clostridium botulinum B2 128	I	AUYU01	B2	B
Clostridium botulinum B2 275	I	AUYX01	B2	B
Clostridium botulinum B2 331	I	AUYV01	B2	B
Clostridium botulinum 20506	I	LFQV01	B3	B
Clostridium botulinum AM1195	I	LFPH01	B6	B
Clostridium botulinum AM370	I	LFPJ01	B6	B
Clostridium botulinum AM553	I	LFPK01	B6	B
Clostridium botulinum ATCC51387	I	LAGD01	N/A	B
Clostridium botulinum CFSAN001628	I	AMXJ02	N/A	B
Clostridium botulinum Prevot1662	I	LAGM01	N/A	B
Clostridium botulinum Prevot25NCASE	I	LAGN01	N/A	B
Clostridium botulinum Walls89	I	LBFH01	F	F
Clostridium botulinum 20552	I	LFPF01	F1	F
Clostridium botulinum 230613	I	CP002011	F1	F
Clostridium botulinum Langeland	I	CP000728	F1	F
Clostridium botulinum CDC54088	I	AZRS01	F4	F
Clostridium botulinum CDC54085	I	AZRQ01	F4/F5?	F
Clostridium botulinum F 357	I	AUZC01	F8	F
Clostridium botulinum CFSAN024410	I	JSCF01	FA	FA
Clostridium botulinum 66	I	JUYE01	N/A	NT
Clostridium sporogenes ATCC15579	I	ABKW02	NT	NT
Clostridium sporogenes ATCC19404	I	LFPM01	NT	NT
Clostridium sporogenes CDC23824	I	LAGF01	NT	NT
Clostridium sporogenes CDC24533	I	LAGH01	NT	NT
Clostridium sporogenes DSM795	I	JFBQ01	NT	NT
Clostridium sporogenes PA3679-CSIRO	I	AGAH01	NT	NT
Clostridium sporogenes UC9000	I	LJFK01	NT	NT
Clostridium sporogenes NCIMB 10696	I	CP009225	NT	NT
Clostridium botulinum 87	I	AUZB01	A2b3	other
Clostridium botulinum CDC_1436	I	CP006908	A2b5	other
Clostridium botulinum U21064	I	LFPO01	A2f4	other
Clostridium botulinum U21076	I	LFPV01	A2f4	other
Clostridium botulinum 84	I	AOSX01	A2f4f5	other
Clostridium botulinum LochMaree	I	CP000962	A3	other
Clostridium botulinum U21087	I	LFRA01	A3	other
Clostridium botulinum U21181	I	LFRB01	A3	other
Clostridium botulinum H04402-065	I	FR773526	A5(B2')	other
Clostridium botulinum 657	I	CP001083	B5a4	other
Clostridium botulinum 10258	I	LFON01	B5f2	other
Clostridium botulinum BF	I	ABDP01	B5f2	other
Clostridium botulinum DB-2	II	JQOJ01	B	B
Clostridium botulinum Eklund17B	II	CP001056	B4	B
Clostridium botulinum Eklund17B-NRP	II	FR745875	B4	B
Clostridium botulinum KAPB-3	II	JQOK01	B4	B
Clostridium botulinum CB11_1-1	II	AORM01	N/A	B
Clostridium botulinum NCTC8266	II	CP010520	E	E
Clostridium botulinum NCTC8550	II	CP010521	E	E
Clostridium botulinum NCTC11219	II	JXMR01	E	E
Clostridium botulinum ATCC9564	II	LGIJ01	E	E
Clostridium botulinum ATCC17786	II	LHUM01	E	E
Clostridium botulinum BELUGA	II	ACSC01	E1	E
Clostridium botulinum 20536	II	LFPA01	E1	E
Clostridium botulinum 20541	II	LFPB01	E1	E
Clostridium botulinum 20547	II	LFPD01	E1	E
Clostridium botulinum 20675	II	LFPG01	E1	E
Clostridium botulinum K15	II	LFQW01	E1	E
Clostridium botulinum 20544	II	LFPC01	E2	E
Clostridium botulinum Alaska	II	CP001078	E3	E
Clostridium botulinum 10178	II	LFOM01	E3	E
Clostridium botulinum 20549	II	LFPE01	E3	E
Clostridium botulinum K3	II	LFQX01	E3	E
Clostridium botulinum CDC66177	II	ALYJ01	E9	E
Clostridium botulinum ATCC23387	II	LGII01	F	F
Clostridium botulinum 202F	II	CP006903	F6	F
