# Supplementary material for: Impact of Clostridium botulinum genomic diversity on food safety
Source: Curr Opin Food Sci. 2016 Aug;10:52–9. doi: 10.1016/j.cofs.2016.09.006 (PMC5181784; doi:10.1016/j.cofs.2016.09.006)
Supplement: Supplementary file 4 [file mmc4.nwk]

((((((((((((((E10:0.01006958,E11:0.03223697)0.9:0.0077971,E8:0.00875948)0.72:0.00535254,E7:0.0080512)0.64:0.00605616,(E4:0.01421355,E6:0.01637737)0.82:0.0042925)0.58:0.00205919,(E3:0.01545569,(E1:0.00715628,E2:0.00682854)0.41:0.00178062)0.69:0.00219817)0.83:0.00907133,E5:0.02006815)1.0:0.01741356,E12:0.03218835)0.66:0.00851142,E9:0.05729687)1.0:0.22853676,F7:0.18244357)0.52:0.03034846,(F5:0.23032815,(((F1:0.01276353,F8:0.02419467)0.99:0.01681998,F4:0.03704614)1.0:0.02134126,(F6:0.04728556,(F2:0.01694623,F3:0.01469149)1.0:0.04271973)1.0:0.04328412)0.9:0.04483897)0.75:0.05721108)1.0:0.15571895,FA:0.28425452)0.59:0.06381574,(A4:0.06844182,((A2:0.02788966,A3:0.04143539)0.92:0.02847061,(A8:0.04214786,(A7:0.04208791,(A6:0.02197777,(A1:0.00981675,A5:0.01864812)0.67:0.00636526)0.41:0.00280473)0.85:0.00428931)0.44:0.01150695)0.6:0.00801678)1.0:0.50003877)1.0:0.08945671,(G:0.30698342,(B4:0.03271752,(((B3:0.00924291,B6:0.00850384)0.59:0.00147084,B2:0.00501285)0.73:0.00730947,(B7:0.02756296,(B5:0.01684896,(B1:0.01913059,B8:0.02554262)0.61:0.00617861)0.5:0.00542765)0.27:5.931E-4)0.82:0.01147127)1.0:0.24319397)1.0:0.25250604):0.252098305,((C1:0.12173435,C/D:0.13816156)1.0:0.18508667,(D:0.12465316,D/C:0.11675465)1.0:0.14742316)1.0:0.252098305):0.0;
