# Supplementary material for: Impact of Clostridium botulinum genomic diversity on food safety
Source: Curr Opin Food Sci. 2016 Aug;10:52–9. doi: 10.1016/j.cofs.2016.09.006 (PMC5181784; doi:10.1016/j.cofs.2016.09.006)
Supplement: Supplementary file 5 [file mmc5.nwk]

(((((((((((((('A2-C.botulinum-U21310':2.0E-5,('A2-C.botulinum-U21067':3.0E-5,'A2-C.botulinum-A2-Kyoto':7.0E-5)0.01:0.0)0.81:1.0E-5,'A2-C.botulinum-U21088':4.0E-5)0.89:0.0,('A2-C.botulinum-U21068':2.0E-5,('A2-C.botulinum-U21307':3.0E-5,'A2-C.botulinum-U21309':3.0E-5)0.56:0.0)0.99:0.0)0.0:0.0,((('A2-C.botulinum-U21070':1.4E-4,'A2-C.botulinum-U21077':1.0E-5)0.89:1.0E-5,'A2-C.botulinum-U21306':2.0E-5)0.96:0.0,('A2-C.botulinum-U21082':6.0E-5,'A2-C.botulinum-U21084':6.0E-5)1.0:0.0)0.0:0.0)0.96:0.0,'A2-C.botulinum-U21086':3.0E-5)1.0:9.1E-4,'A2-C.botulinum-U21078':5.1E-4)1.0:0.00446,('A2-C.botulinum-U21063':9.0E-4,('A2-C.botulinum-U21089':3.0E-5,('A2-C.botulinum-U21075':1.6E-4,'A2-C.botulinum-U21069':1.2E-4)0.99:0.0)1.0:0.0)1.0:0.00773)1.0:0.00721,(('other-C.botulinum-U21181':5.0E-4,'other-C.botulinum-U21087':9.0E-5)1.0:0.00817,('other-C.botulinum-AF84':4.0E-5,('other-C.botulinum-U21064':3.0E-5,'other-C.botulinum-U21076':2.0E-5)0.01:0.0)1.0:0.00543)1.0:0.00762)1.0:0.02153,('A1(B)-C.botulinum-NCTC2916':2.2E-4,((((('A1(B)-C.botulinum-CDC28023':1.0E-5,'A1(B)-C.botulinum-CDC28012':1.0E-5)0.8:1.0E-5,'A1(B)-C.botulinum-CDC52271':4.0E-5)0.86:1.0E-5,('A1(B)-C.botulinum-CDC48719':3.0E-5,('A1(B)-C.botulinum-10148':0.0,('A1(B)-C.botulinum-CDC48761':1.0E-5,('A1(B)-C.botulinum-CDC37461':3.0E-5,'A1(B)-C.botulinum-CDC37457':2.0E-5)0.53:1.0E-5)0.91:0.0)0.88:0.0)0.79:1.0E-5)0.74:0.0,('A1(B)-C.botulinum-20396':4.0E-5,('A1(B)-C.botulinum-20398':4.0E-5,'A1(B)-C.botulinum-20391':4.0E-5)0.71:1.0E-5)0.89:2.0E-5)0.62:0.0,'A1(B)-C.botulinum-20397':2.0E-5)0.97:6.0E-5)1.0:0.03297)1.0:0.01438,('F-C.botulinum-CDC54085':0.0367,(('B-C.botulinum-ATCC7949':8.5E-4,('B-C.botulinum-ATCC17843':0.0,('B-C.botulinum-ATCC7949-MF':1.0E-5,'B-C.botulinum-10159':2.0E-5)0.69:1.0E-5)0.67:0.0)1.0:0.03289,(('B-C.botulinum-B2 275':0.01015,'B-C.botulinum-Prevot25NCASE':0.00926)1.0:0.01743,('B-C.botulinum-B2 433':0.0281,'B-C.botulinum-20506':0.03325)1.0:0.00755)1.0:0.0057)1.0:0.00884)1.0:0.01048)1.0:0.01932,((((('F-C.botulinum-CDC54088':0.02523,('B-C.botulinum-111':0.01662,('B-C.botulinum-B2 267':0.00609,'B-C.botulinum-B2 331':0.00694)1.0:0.00762)1.0:0.01261)1.0:0.00463,(('A1-C.botulinum-ATCC17862':1.0E-5,('A1-C.botulinum-20503':3.0E-5,('A1-C.botulinum-20504':4.0E-5,('A1-C.botulinum-AM1295':0.0,('A1-C.botulinum-CFSAN002367':2.1E-4,'A1-C.botulinum-20386':3.0E-5)0.43:0.0)0.79:1.0E-5)0.76:1.0E-5)0.2:0.0)1.0:0.00725,(('A1-C.botulinum-A-ATCC3502':0.00257,('A1-C.botulinum-A-ATCC19397':2.0E-5,('A1-C.botulinum-A-Hall':1.0E-5,'A1-C.botulinum-CFSAN002369':4.2E-4)1.0:9.0E-5)1.0:1.1E-4)1.0:0.00234,(('A1-C.botulinum-20414':4.0E-5,('A1-C.botulinum-ATCC25763':1.0E-5,'A1-C.botulinum-20424':0.0)0.53:0.0)1.0:0.00172,('A1-C.botulinum-20389':2.0E-5,'A1-C.botulinum-20427':1.0E-5)1.0:0.00216)1.0:0.00315)1.0:0.00588)1.0:0.0107)1.0:0.00546,'B-C.botulinum-20497':0.0254)1.0:0.00761,'A1-C.botulinum-20412':0.02447)1.0:0.03725,((('B-C.botulinum-B1-Okra':1.2E-4,'B-C.botulinum-CFSAN001628':1.7E-4)1.0:0.04873,('F-C.botulinum-F-230613':1.5E-4,('F-C.botulinum-F-Langeland':1.0E-5,('F-C.botulinum-Walls89':0.0,'F-C.botulinum-20552':0.0):1.0E-5)0.94:2.0E-5)1.0:0.04169)1.0:0.02647,(('F-C.botulinum-F 357':0.03086,('B-C.botulinum-B2 128':0.02277,'A2-C.botulinum-Mauritius':0.02016)1.0:0.01377)1.0:0.01363,('other-C.botulinum-H04402-065':0.02759,('other-C.botulinum-A2B3-87':0.02574,'A2-C.botulinum-A2 117':0.01962)1.0:0.00782)1.0:0.01305)1.0:0.01434)1.0:0.01001)1.0:0.0115)1.0:0.05234,('other-C.botulinum-A2B7 92':0.04979,'other-C.botulinum-A3-LochMaree':0.04869)1.0:0.07584)1.0:0.01999,(('B-C.botulinum-277-00':0.00274,'other-C.botulinum-CFSAN024410':0.00329)1.0:0.07634,('A1-C.botulinum-U21312':0.00767,((('other-C.botulinum-Ba4-657':3.6E-4,'other-C.botulinum-CDC_1436':2.7E-4)1.0:0.00295,('other-C.botulinum-10258':2.1E-4,'other-C.botulinum-BF':2.1E-4)1.0:0.00687)1.0:0.00446,(('A2-C.botulinum-U21311':8.0E-5,'A2-C.botulinum-U21729':1.0E-4)1.0:0.00821,('NT-C.sporogenes-CDC24533':0.00689,('A1-C.botulinum-A1-CFSAN002368':2.4E-4,'A1-C.botulinum-CDC_297':0.0)1.0:0.00674)1.0:0.00246)1.0:0.0049)1.0:0.00537)1.0:0.06092)1.0:0.03346):0.19871,(('NT-C.sporogenes-UC9000':0.01058,((('NT-C.sporogenes-NCIMB 10696':0.0,'NT-C.sporogenes-DSM795':1.0E-5)1.0:0.00691,('NT-C.sporogenes-PA3679-CSIRO':0.01312,'NT-C.botulinum-66':0.01412)1.0:0.00442)1.0:0.004,('NT-C.sporogenes-ATCC19404':0.00573,('B-C.botulinum-Prevot594':0.0,('B-C.botulinum-ATCC51387':2.3E-4,'B-C.botulinum-Prevot1662':6.8E-4)1.0:1.9E-4)1.0:0.00459)1.0:0.00723)1.0:0.01677)1.0:0.17793,(('NT-C.sporogenes-ATCC15579':0.00831,('B-C.botulinum-AM553':8.5E-4,'B-C.botulinum-B2-450':0.00146)1.0:0.00704)1.0:0.07555,(('B-C.botulinum-AM370':0.0,'B-C.botulinum-AM1195':0.0):0.04648,('B-C.botulinum-B-OSAKA05':0.03598,'NT-C.sporogenes-CDC23824':0.04842)1.0:0.02694)1.0:0.03977)1.0:0.04347)1.0:0.19871):0.0;
