# Supplementary material for: Impact of Clostridium botulinum genomic diversity on food safety
Source: Curr Opin Food Sci. 2016 Aug;10:52–9. doi: 10.1016/j.cofs.2016.09.006 (PMC5181784; doi:10.1016/j.cofs.2016.09.006)
Supplement: Supplementary file 6 [file mmc6.nwk]

((((((('E-C.botulinum-E3-AlaskaE43':1.5E-4,('E-C.botulinum-NCTC8550':5.0E-5,'E-C.botulinum-NCTC8266':0.0)1.0:1.8E-4)1.0:0.02292,(('E-C.botulinum-NCTC11219':0.027,'E-C.botulinum-20541':0.03798)1.0:0.00977,('E-C.botulinum-20544':0.02451,('E-C.botulinum-10178':0.03421,('E-C.botulinum-20549':1.6E-4,'E-C.botulinum-K3':4.0E-5)1.0:0.02203)1.0:0.0066)1.0:0.0046)1.0:0.00375)1.0:0.01304,'E-C.botulinum-CB11_1-1':0.02606)1.0:0.01469,('E-C.botulinum-20547':0.02045,('E-C.botulinum-20536':0.01529,('E-C.botulinum-ATCC17786':8.0E-5,('E-C.botulinum-ATCC9564':3.0E-5,'E-C.botulinum-20675':1.4E-4)0.73:0.0)1.0:0.00516)1.0:0.01311)1.0:0.02747)1.0:0.02057,'E-C.botulinum-E1-BONT-E-BELUGA':0.19888)0.0:0.0,'E-C.botulinum-K15':0.04509):0.848985,(('E-C.botulinum-CDC66177':0.03742,('B-C.botulinum-B-Eklund17B-NRP':2.0E-5,'B-C.botulinum-B-Eklund17B':1.0E-5)1.0:0.03881)1.0:0.19668,('B-C.botulinum-KAPB-3':0.02018,('B-C.botulinum-DB-2':0.00298,('F-C.botulinum-202F':9.0E-5,'F-C.botulinum-ATCC23387':2.0E-5)1.0:0.0053)1.0:0.01481)0.81:0.0)1.0:0.848985);
